# Supplementary material for: Comprehensive Transcriptomic Analysis and Experimental Validation of Notochordal Cells and Nucleus Pulposus Cells: Uncovering Novel Therapeutic Targets for Intervertebral Disc Degeneration
Source: Curr Issues Mol Biol. 2025 Nov 28;47(12):1001. doi: 10.3390/cimb47121001 (PMC12732074; doi:10.3390/cimb47121001)
Supplement: Supplementary file 1 [file cimb-47-01001-s001.zip]

Archive with 2 entries (2 files):
- Supplementary materials Figure S1.pdf
- Supplementary materials-Table 1.pdf
